# Supplementary material for: Trends in insecticide resistance in Culex pipiens pallens over 20 years in Shandong, China
Source: Parasit Vectors. 2019 Apr 11;12:167. doi: 10.1186/s13071-019-3416-9 (PMC6460514; doi:10.1186/s13071-019-3416-9)
Supplement: Supplementary file 2 — Additional file 2: Table S2. WHO standard insecticide resistance larvae bioassay from five Culex pipiens pallens populations in Shandong Province. [file 13071_2019_3416_MOESM2_ESM.xlsx]

## Sheet: S1 Table
	Additional file 2: Table S2. WHO standard insecticide resistance larvae bioassay from 5 Culex pipiens pallens populations in Shandong.
Location	Year	Acetofenate		DDVP		Deltamethrin		Cypermethrin		Propoxur
		LC50(95% CI)	RR	LC50(95% CI)	RR	LC50(95% CI)	RR	LC50(95% CI)	RR	LC50(95% CI)	RR
Jining	1992	0.2662（0.2219, 0.3219）	1.26	0.3569（0.2885, 0.4398）	3.75	0.0049(0.0036,0.0061)	24.5
	1994	0.8093（0.6662,1.0076）	3.82	0.5634（0.5396, 0.6976）	5.91	0.0084(0.0074,0.0093)	42
	2001	0.4514（0.4095, 0.4866）	2.14	0.5819（0.4893, 0.6198）	6.11	0.0033(0.0029,0.0041)	16.5	0.0163(0.0112,0.0225)	67.96	0.4838(0.3993,0.6438)	4.27
	2004	1.3135（1.2233, 1.5366）	6.22	0.8407（0.7821, 0.9200）	8.83	0.0108(0.0092,0.0126)	56.26	0.0192(0.0129,0.0265)	80.1	0.2944(0.2144,0.4138)	3.08
	2011	0.0096(0.0074,0.0127)	0.05	0.5982（0.5266, 0.6796）	5.27	0.0109(0.0090,0.0128)	89.01	0.0162(0.0135,0.0194)	81.07	0.4786(0.4474, 0.5121)	5.02
	2014	0.0138	0.07	1.4012（1.2533, 1.5666）	12.35	0.0173(0.0139,0.0214)	143.7	0.0192(0.0159,0.0231)	96.12	0.4907(0.4590, 0.5245)	5.12
	2018	0.63（0.35，1.15）	2.98	0.58（0.44，0.77）	6.44	14.18（10.47，19.20）	118.17	34.66（15.21，79.01）	144.43	0.26（0.19-0.36）	2.37
Zaozhuang	1993	0.2562(0.1914, 0.3146)	1.28	0.2532（0.2060, 0.3133）	2.66	0.0016(0.0012,0.0021)	8
	1995	0.7083(0.6176, 1.0115)	3.62	0.2114(0.1995, 0.2786)	2.22	0.0018(0.0015,0.0024)	9
	2001	1.6932(1.3683, 1.9066)	8.01	2.0206(1.0255, 3.7240)	21.2	0.0027(0.0021,0.0039)	13.5	0.0053(0.0041,0.0064)	22.09	0.6073(0.5255,0.7344)	5.36
	2004	0.8992(0.2219,3.8436)	4.24	1.1561(0.9353,1.3535)	12.14	0.0077(0.0069,0.0092)	38.39	0.0155(0.0118,0.205)	64.68	0.3041(0.2454,0.03955)	3.19
	2011	0.0458(0.0355,0.0590)	0.22	0.5505（0.4630, 0.6546）	4.85	0.0080(0.0069,0.0087)	64	0.0190(0.0159,0.0226)	95.14	0.4432(0.4095, 0.4796)	4.65
	2014	0.1810(0.1595,0.2055)	0.85	0.6174（0.5448, 0.6996）	5.44	0.0096(0.0082,0.0011)	79.98	0.0194(0.0157,0.0239)	97	0.4862(0.4553, 0.5193)	5.1
	2018	0.18670（0.12400，0.28110）	0.88	1.71(1.08，2.69)	19	34.74（19.42，62.14）	289.5	52.21（38.31，85.43）	217.54	0.89（0.72，1.10）	8.1
Jinan	1994			1.4994(1.3633, 1.6766)	15.73	0.0002(0.0002,0.0002)	1
	1995			1.0993(0.0856,1.3232)	11.54	0.0016(0.0013,0.0020)	8
	2004	0.481(0.3850, 0.5332)	2.27	1.5997(1.3693, 1.7266)	16.8	0.0162(0.0135,0.0201)	80.78	0.0183(0.0113,0.252)	76.2	0.2966(0.2422,0.3649)	3.11
	2011	0.1469(0.1068,0.2021)	0.69	2.2853（1.1055, 4.7240）	20.13	0.0673(0.0508,0.0891)	56.07	0.0131(0.0107,0.0161)	65.76	0.2696(0.1501, 0.4842)	2.83
	2014	0.1798(0.1231,0.2627)	0.85	1.0667（0.9124,1.2898）	11.21	0.026(0.0173,0.0425)	224.39	0.0305(0.0240,0.0387)	152	0.2411(0.2002, 0.2905)	2.53
	2018	0.3429（0.1684,0.6985）	1.63	0.4680(0.4000,0.5475)	5.22	27.2279（15.9862,46.3750）	226.9	17.4593（14.8197,20.5691）	145.5	0.6882（0.5732 ，0.8263）	6.27
Taian	2001	0.2425	1.15	0.8140(0.6230,0.9530)	8.54	0.0024(0.0019.0.0028)	12	0.0034(0.0021,0.0043)	14.16	0.3928(0.3269,0.4544)	3.46
	2004	0.2536(0.1708,0.3765)	1.2	0.6050(0.4954,0.7320)	6.36	0.0108(0.0096,0.0129)	53.94	0.0150(0.0103,0.0229)	62.6	0.4681(0.4036,0.5643)	4.9
	2011	0.0135(0.0109.0.0166)	0.06	0.4654（0.4033, 0.5369）	4.1	0.0082(0.0073,0.0091)	68	0.0128(0.0113,0.0144)	63.87	0.4255(0.3934, 0.4603)	4.46
	2014	0.1228(0.1008,0.1496)	0.58	0.4640（0.4273, 0.5039）	4.09	0.0135(0.0110,0.0165)	112.37	0.0188(0.0152,0.0232)	93.97	0.3382(0.3017, 0.3792)	3.55
	2018	0.215（0.1652 , 0.2821）	1.02	0.4845（0.4145 ，0.5663）	5.33	22.1827（17.0329 ，28.8895）	184.83	63.0175（41.0754, 96.6809）	300.1	0.7348（0.6396 ，0.8441）	6.64
RR: Resistance ratio against lab strain.
LC50: Lethal Concentration that kills 50% of the larvae.
95% CI refers to 95% confidence interval.
