# Supplementary material for: Trends in insecticide resistance in Culex pipiens pallens over 20 years in Shandong, China
Source: Parasit Vectors. 2019 Apr 11;12:167. doi: 10.1186/s13071-019-3416-9 (PMC6460514; doi:10.1186/s13071-019-3416-9)
Supplement: Supplementary file 3 — Additional file 3: Table S3. Multiple comparisons by Dunnett’s T3 test. [file 13071_2019_3416_MOESM3_ESM.xlsx]

## Sheet: Sheet1
Additional file 3: Table S3. Multiple comparisons by Dunnett’s T3 test.
			Mean difference	P	95%CI
City	Insecticide				lower	upper
Jining	Acetofenate	DDVP	-4.589	0.745	-33.246	24.069
		Deltamethrin	-67.657	0.000*	-96.315	-39
		Cypermethrin	-91.573	0.000*	-122.966	-60.18
		Propoxur	-1.609	0.917	-33.002	29.784
	DDVP	Acetofenate	4.589	0.745	-24.069	33.246
		Deltamethrin	-63.069	0.000*	-91.726	-34.411
		Cypermethrin	-86.985	0.000*	-118.377	-55.592
		Propoxur	2.979	0.847	-28.413	34.372
	Deltamethrin	Acetofenate	67.657	0.000*	39	96.315
		DDVP	63.069	0.000*	34.411	91.726
		Cypermethrin	-23.916	0.129	-55.309	7.477
		Propoxur	66.048	0.000*	34.655	97.441
	Cypermethrin	Acetofenate	91.573	0.000*	60.18	122.966
		DDVP	86.985	0.000*	55.592	118.377
		Deltamethrin	23.916	0.129	-7.477	55.309
		Propoxur	89.964	0.000*	56.056	123.872
	Propoxur	Acetofenate	1.609	0.917	-29.784	33.002
		DDVP	-2.979	0.847	-34.372	28.413
		Deltamethrin	-66.048	0.000*	-97.441	-34.655
		Cypermethrin	-89.964	0.000*	-123.872	-56.056
Zaozhuang	Acetofenate	DDVP	-69.039	0.029	-130.608	-7.469
		Deltamethrin	-96.561	0.007*	-164.008	-29.115
		Cypermethrin	-2.551	0.939	-69.998	64.895
		Propoxur	6.916	0.819	-54.654	68.485
	DDVP	Acetofenate	-62.123	0.048	-123.693	-0.553
		Deltamethrin	-89.646	0.011*	-157.092	-22.2
		Cypermethrin	4.364	0.895	-63.082	71.81
		Propoxur	69.039	0.029	7.469	130.608
	Deltamethrin	Acetofenate	62.123	0.048*	0.553	123.693
		DDVP	-27.523	0.409	-94.969	39.923
		Cypermethrin	66.487	0.053	-0.959	133.933
		Propoxur	96.561	0.007 *	29.115	164.008
	Cypermethrin	Acetofenate	89.646	0.011*	22.2	157.092
		DDVP	27.523	0.409	-39.923	94.969
		Deltamethrin	94.01	0.013*	21.16	166.86
		Propoxur	2.551	0.939	-64.895	69.998
	Propoxur	Acetofenate	-4.364	0.895	-71.81	63.082
		DDVP	-66.487	0.053	-133.933	0.959
		Deltamethrin	-94.01	0.013*	-166.86	-21.16
		Cypermethrin	-94.01	0.013*	-166.86	-21.16
Jinan	Acetofenate	DDVP	-12.078	0.739	-86.988	62.832
		Deltamethrin	-98.163	0.013*	-173.073	-23.253
		Cypermethrin	-108.505	0.012*	-190.565	-26.445
		Propoxur	-2.325	0.953	-84.385	79.735
	DDVP	Acetofenate	12.078	0.739	-62.832	86.988
		Deltamethrin	-86.085	0.015*	-153.087	-19.083
		Cypermethrin	-96.427	0.014*	-171.337	-21.517
		Propoxur	9.753	0.788	-65.157	84.663
	Deltamethrin	Acetofenate	98.163	0.013*	23.253	173.073
		DDVP	86.085	0.015*	19.083	153.087
		Cypermethrin	-10.342	0.776	-85.252	64.568
		Propoxur	95.838	0.015*	20.928	170.748
	Cypermethrin	Acetofenate	108.505	0.012*	26.445	190.565
		DDVP	96.427	0.014*	21.517	171.337
		Deltamethrin	10.342	0.776	-64.568	85.252
		Propoxur	106.18	0.014*	24.12	188.24
	Propoxur	Acetofenate	2.325	0.953	-79.735	84.385
		DDVP	-9.753	0.788	-84.663	65.157
		Deltamethrin	-95.838	0.015*	-170.748	-20.928
		Cypermethrin	-106.18	0.014*	-188.24	-24.12
Taian	Acetofenate	DDVP	-4.882	0.895	-81.366	71.602
		Deltamethrin	-85.426	0.030*	-161.91	-8.942
		Cypermethrin	-106.138	0.009*	-182.622	-29.654
		Propoxur	-3.8	0.918	-80.284	72.684
	DDVP	Acetofenate	4.882	0.895	-71.602	81.366
		Deltamethrin	-80.544	0.040*	-157.028	-4.06
		Cypermethrin	-101.256	0.012*	-177.74	-24.772
		Propoxur	1.082	0.977	-75.402	77.566
	Deltamethrin	Acetofenate	85.426	0.030*	8.942	161.91
		DDVP	80.544	0.040*	4.06	157.028
		Cypermethrin	-20.712	0.578	-97.196	55.772
		Propoxur	81.626	0.038*	5.142	158.11
	Cypermethrin	Acetofenate	106.138	0.009*	29.654	182.622
		DDVP	101.256	0.012*	24.772	177.74
		Deltamethrin	20.712	0.578	-55.772	97.196
		Propoxur	102.338	0.011*	25.854	178.822
	Propoxur	Acetofenate	3.8	0.918	-72.684	80.284
		DDVP	-1.082	0.977	-77.566	75.402
		Deltamethrin	-81.626	0.038*	-158.11	-5.142
		Cypermethrin	-102.338	0.011*	-178.822	-25.854
95%CI: 95% confidence interval
